# Supplementary material for: ﻿Two novel Helicosporium species (Tubeufiaceae, Tubeufiales) from southern China based on morphological and molecular evidence
Source: MycoKeys. 2025 Oct 23;124:159–76. doi: 10.3897/mycokeys.124.168933 (PMC12576478; doi:10.3897/mycokeys.124.168933)
Supplement: XML Treatment for Helicosporium qixianlingense [file mycokeys.124.168933-treatment1.xml]

<!DOCTYPE tp:taxon-treatment
  PUBLIC "-//TaxonX//DTD Taxonomic Treatment Publishing DTD v0 20100105//EN" "tax-treatment-NSO.dtd">
<tp:taxon-treatment xmlns:tp="http://www.plazi.org/taxpub"><tp:treatment-meta><kwd-group><label>Taxon classification</label><kwd>
                <named-content content-type="kingdom">Fungi</named-content>
              </kwd><kwd>
                <named-content content-type="order">Tubeufiales</named-content>
              </kwd><kwd>
                <named-content content-type="family">Tubeufiaceae</named-content>
              </kwd></kwd-group><mixed-citation publication-type="journal"><person-group><name><surname>Bai</surname><given-names>Song</given-names></name><name><surname>Wang</surname><given-names>Fang</given-names></name><name><surname>Wan</surname><given-names>Su-Ran</given-names></name><name><surname>Lv</surname><given-names>Xiao-Kang</given-names></name><name><surname>Chen</surname><given-names>Li-Jun</given-names></name><name><surname>Wu</surname><given-names>Rong</given-names></name><name><surname>Ma</surname><given-names>Jian</given-names></name></person-group><article-title>﻿Two novel <italic><tp:taxon-name><tp:taxon-name-part taxon-name-part-type="genus" reg="Helicosporium">Helicosporium</tp:taxon-name-part></tp:taxon-name></italic> species (<tp:taxon-name><tp:taxon-name-part taxon-name-part-type="family">Tubeufiaceae</tp:taxon-name-part></tp:taxon-name>, <tp:taxon-name><tp:taxon-name-part taxon-name-part-type="order">Tubeufiales</tp:taxon-name-part></tp:taxon-name>) from southern China based on morphological and molecular evidence</article-title><source>MycoKeys</source><day>23</day><month>10</month><year>2025</year><volume>124</volume><fpage>159</fpage><lpage>176</lpage><pub-id pub-id-type="doi">10.3897/mycokeys.124.168933</pub-id></mixed-citation></tp:treatment-meta><tp:nomenclature><label>﻿</label><tp:taxon-name><object-id xmlns:xlink="http://www.w3.org/1999/xlink" content-type="arpha" xlink:type="simple">95DDAD3A-5300-59F8-A508-C0298E766624</object-id>
              <tp:taxon-name-part taxon-name-part-type="genus" reg="Helicosporium">Helicosporium</tp:taxon-name-part>
              <tp:taxon-name-part taxon-name-part-type="species" reg="qixianlingense">qixianlingense</tp:taxon-name-part>
              <object-id xmlns:xlink="http://www.w3.org/1999/xlink" content-type="mycobank" xlink:type="simple">904205</object-id>
            </tp:taxon-name><tp:taxon-authority>S. Bai, L.J. Chen, &amp; J. Ma</tp:taxon-authority><tp:taxon-status xmlns:xlink="http://www.w3.org/1999/xlink" xlink:type="simple">sp. nov.</tp:taxon-status><xref ref-type="fig" rid="F2">Fig. 2</xref></tp:nomenclature><tp:treatment-sec sec-type="etymology" id="SECID0EATBI"><title>Etymology.</title><p>‘‘<italic>qixianlingense</italic>” refers to the place ‘‘Qixianling Hot Spring National Forest Park,” from where the holotype was collected.</p></tp:treatment-sec><tp:treatment-sec sec-type="Holotype" id="SECID0EQTBI"><title>Holotype.</title><p><abbrev xmlns:xlink="http://www.w3.org/1999/xlink" content-type="institution" xlink:title="Herbarium of Guizhou Academy of Agricultural Sciences" id="ABBRID0EWTBI" xlink:type="simple">GZAAS</abbrev> 25–0671</p></tp:treatment-sec><tp:treatment-sec sec-type="description" id="SECID0E2TBI"><title>Description.</title><p><bold><italic>Saprobic</italic></bold> on decaying wood in a terrestrial habitat. <bold>Sexual morph</bold> Undetermined. <bold>Asexual morph</bold> Hyphomycetous, helicosporous. <bold><italic>Colonies</italic></bold> on natural substrate superficial, effuse, gregarious, yellowish green to brown. <bold><italic>Mycelium</italic></bold> partly immersed, partly superficial, composed of pale brown to brown, branched, septate, guttulate, smooth hyphae. <bold><italic>Conidiophores</italic></bold> 132–144 × 3.7–4.8 μm (x̄ = 139 × 5.5 μm, n = 30), macronematous, mononematous, erect, cylindrical, long, straight or slightly flexuous, simple, septate, brown to dark brown at base, paler towards the apex, smooth, thick-walled. <bold><italic>Conidiogenous cells</italic></bold> 4.5–10 × 3–4.4 μm (x̄ = 8 × 3.6 μm, n = 30), holoblastic, monoblastic, or polyblastic, integrated, intercalary, cylindrical, denticulate, arising laterally from the lower portion of conidiophores as tiny bladder-like protrusions (3–4 µm long, 2–2.7 µm wide), with each bearing 1–2 tiny sporogenous conidiogenous loci, hyaline to pale brown, smooth. <bold><italic>Conidia</italic></bold> solitary, pleurogenous, helicoid, tapering towards the rounded ends, developing on bladder-like protrusion, 11.7–12 μm in diameter, and conidial filament 1.2–2.1 μm wide (x̄ = 11.9 × 1.7 μm, n = 30), 72.5–84 μm long (x̄ = 76.5 μm, n = 35), up to 4<sup>1</sup>/<sub>2</sub> times, becoming loosely coiled when the conidia are young and not becoming loose when mature in water, indistinctly multi-septate, guttules, hyaline, smooth-walled.</p><fig id="F2" position="float" orientation="portrait"><object-id xmlns:xlink="http://www.w3.org/1999/xlink" content-type="doi" xlink:type="simple">10.3897/mycokeys.124.168933.figure2</object-id><object-id xmlns:xlink="http://www.w3.org/1999/xlink" content-type="arpha" xlink:type="simple">217F50AD-490E-52D9-82F9-7DF307464B4B</object-id><label>Figure 2.</label><caption><p><italic><tp:taxon-name><tp:taxon-name-part taxon-name-part-type="genus" reg="Helicosporium">Helicosporium</tp:taxon-name-part> <tp:taxon-name-part taxon-name-part-type="species" reg="qixianlingense">qixianlingense</tp:taxon-name-part></tp:taxon-name></italic> (<abbrev xmlns:xlink="http://www.w3.org/1999/xlink" content-type="institution" xlink:title="Herbarium of Guizhou Academy of Agricultural Sciences" id="ABBRID0EQVBI" xlink:type="simple">GZAAS</abbrev> 25–0671, holotype). a, b. Colonies on the host surface; c–f. Conidiophores and conidiogenous cells; g–l. Conidiogenous cells; m–q. Conidia; r. A germinated conidium; s, t. Colonies on <abbrev xmlns:xlink="http://www.w3.org/1999/xlink" xlink:title="potato dextrose agar" id="ABBRID0EVVBI" xlink:type="simple">PDA</abbrev> from above and below after 44 days of incubation at room temperature. Scale bars: 30 μm (c–f); 10 μm (r); 5 μm (g–q).</p></caption><graphic xmlns:xlink="http://www.w3.org/1999/xlink" xlink:href="mycokeys-124-159-g002.jpg" position="float" orientation="portrait" xlink:type="simple" id="oo_1447506.jpg"><uri content-type="original_file" xlink:type="simple">https://binary.pensoft.net/fig/1447506</uri></graphic></fig></tp:treatment-sec><tp:treatment-sec sec-type="description" id="SECID0E5VBI"><title>Culture characteristics.</title><p>Conidia germinating on <abbrev xmlns:xlink="http://www.w3.org/1999/xlink" xlink:title="potato dextrose agar" id="ABBRID0EEWBI" xlink:type="simple">PDA</abbrev> within 11 hours, producing germ tubes from the conidial body. Colony on <abbrev xmlns:xlink="http://www.w3.org/1999/xlink" xlink:title="potato dextrose agar" id="ABBRID0EIWBI" xlink:type="simple">PDA</abbrev> reaching 3.2 cm in diameter after 44 days at room temperature (approximately 25 °C), circular or irregular, umbonate, with an undulate margin, and pale brown to light pinkish in color.</p></tp:treatment-sec><tp:treatment-sec sec-type="material" id="SECID0EMWBI"><title>Material examined.</title><p>• China, Hainan Province, Baoting Li and Miao Autonomous County, Qixianling Hot Spring National Forest Park, on decaying wood in a terrestrial habitat, 2 November 2024, Jian Ma Q23 (<abbrev xmlns:xlink="http://www.w3.org/1999/xlink" content-type="institution" xlink:title="Herbarium of Guizhou Academy of Agricultural Sciences" id="ABBRID0ESWBI" xlink:type="simple">GZAAS</abbrev> 25–0671, holotype), ex-type living cultures <abbrev xmlns:xlink="http://www.w3.org/1999/xlink" content-type="institution" xlink:title="Guizhou Culture Collection" id="ABBRID0EXWBI" xlink:type="simple">GZCC</abbrev> 25–0641; <italic>Ibid</italic>., Q39 (<abbrev xmlns:xlink="http://www.w3.org/1999/xlink" content-type="institution" xlink:title="Herbarium of Guizhou Academy of Agricultural Sciences" id="ABBRID0E5WBI" xlink:type="simple">GZAAS</abbrev> 25–0672, paratype), living culture <abbrev xmlns:xlink="http://www.w3.org/1999/xlink" content-type="institution" xlink:title="Guizhou Culture Collection" id="ABBRID0EDXBI" xlink:type="simple">GZCC</abbrev> 25–0642.</p></tp:treatment-sec><tp:treatment-sec sec-type="notes" id="SECID0EIXBI"><title>Notes.</title><p>In the phylogenetic analyses (Fig. <xref ref-type="fig" rid="F1">1</xref>), our isolates (<abbrev xmlns:xlink="http://www.w3.org/1999/xlink" content-type="institution" xlink:title="Guizhou Culture Collection" id="ABBRID0ESXBI" xlink:type="simple">GZCC</abbrev> 25–0641 and <abbrev xmlns:xlink="http://www.w3.org/1999/xlink" content-type="institution" xlink:title="Guizhou Culture Collection" id="ABBRID0EXXBI" xlink:type="simple">GZCC</abbrev> 25–0642) formed a sister clade to <italic><tp:taxon-name><tp:taxon-name-part taxon-name-part-type="genus" reg="Helicosporium">Helicosporium</tp:taxon-name-part> <tp:taxon-name-part taxon-name-part-type="species" reg="hainanense">hainanense</tp:taxon-name-part></tp:taxon-name></italic> (<abbrev xmlns:xlink="http://www.w3.org/1999/xlink" content-type="institution" xlink:title="Herbarium of Guizhou Academy of Agricultural Sciences" id="ABBRID0EHYBI" xlink:type="simple">GZAAS</abbrev> 22–2006) with 93% MLBS and 1.00 <abbrev xmlns:xlink="http://www.w3.org/1999/xlink" xlink:title="Posterior probabilities" id="ABBRID0EMYBI" xlink:type="simple">BYPP</abbrev> support. However, nucleotide polymorphisms in the <abbrev xmlns:xlink="http://www.w3.org/1999/xlink" xlink:title="internal transcribed spacer region" id="ABBRID0EQYBI" xlink:type="simple">ITS</abbrev>, <abbrev xmlns:xlink="http://www.w3.org/1999/xlink" xlink:title="large subunit ribosomal RNA gene" id="ABBRID0EUYBI" xlink:type="simple">LSU</abbrev>, <italic>tef</italic>1-α, and <italic>rpb</italic>2 sequence data between <abbrev xmlns:xlink="http://www.w3.org/1999/xlink" content-type="institution" xlink:title="Guizhou Culture Collection" id="ABBRID0E3YBI" xlink:type="simple">GZCC</abbrev> 25–0641 and <italic><tp:taxon-name><tp:taxon-name-part taxon-name-part-type="genus" reg="Helicosporium">H.</tp:taxon-name-part> <tp:taxon-name-part taxon-name-part-type="species" reg="hainanense">hainanense</tp:taxon-name-part></tp:taxon-name></italic> (<abbrev xmlns:xlink="http://www.w3.org/1999/xlink" content-type="institution" xlink:title="Guizhou Culture Collection" id="ABBRID0EMZBI" xlink:type="simple">GZCC</abbrev> 22–2006) revealed nucleotide differences of 11/432 bp (2.5%, with no gaps), 5/814 bp (0.6%, with no gaps), 11/906 bp (1.2%, with no gaps), and 39/1,045 bp (3.7%, with no gaps), respectively. Furthermore, <italic><tp:taxon-name><tp:taxon-name-part taxon-name-part-type="genus" reg="Helicosporium">Helicosporium</tp:taxon-name-part> <tp:taxon-name-part taxon-name-part-type="species" reg="qixianlingense">qixianlingense</tp:taxon-name-part></tp:taxon-name></italic> (<abbrev xmlns:xlink="http://www.w3.org/1999/xlink" content-type="institution" xlink:title="Herbarium of Guizhou Academy of Agricultural Sciences" id="ABBRID0E3ZBI" xlink:type="simple">GZAAS</abbrev> 25–0671) differs from <italic><tp:taxon-name><tp:taxon-name-part taxon-name-part-type="genus" reg="Helicosporium">H.</tp:taxon-name-part> <tp:taxon-name-part taxon-name-part-type="species" reg="hainanense">hainanense</tp:taxon-name-part></tp:taxon-name></italic> (<abbrev xmlns:xlink="http://www.w3.org/1999/xlink" content-type="institution" xlink:title="Herbarium of Guizhou Academy of Agricultural Sciences" id="ABBRID0EM1BI" xlink:type="simple">GZAAS</abbrev> 22–2006, ex-type) by its longer conidia (72.5–84 μm <italic>vs.</italic> 55–60 μm), narrower conidial filament (1.2–2.1 μm <italic>vs.</italic> 2–3 μm), and more coiled times (up to 4<sup>1</sup>/<sub>2</sub> times <italic>vs.</italic> 2<sup>1</sup>/<sub>4</sub>–2<sup>3</sup>/<sub>4</sub> μm times) (<xref ref-type="bibr" rid="B40">Lu et al. 2022a</xref>). Therefore, based on both molecular and morphological evidence, we introduce <italic><tp:taxon-name><tp:taxon-name-part taxon-name-part-type="genus" reg="Helicosporium">Helicosporium</tp:taxon-name-part> <tp:taxon-name-part taxon-name-part-type="species" reg="qixianlingense">qixianlingense</tp:taxon-name-part></tp:taxon-name></italic> as a novel species.</p></tp:treatment-sec><tp:treatment-sec><!--Section generated to contain objects referenced in tp:taxon-treatment.--><fig id="F1" position="float" orientation="portrait"><object-id xmlns:xlink="http://www.w3.org/1999/xlink" content-type="doi" xlink:type="simple">10.3897/mycokeys.124.168933.figure1</object-id><object-id xmlns:xlink="http://www.w3.org/1999/xlink" content-type="arpha" xlink:type="simple">F0E207CF-6050-5E1D-8787-5BF1FF06A07E</object-id><label>Figure 1.</label><caption><p>Phylogenetic tree generated using RAxML analysis based on the concatenated <abbrev xmlns:xlink="http://www.w3.org/1999/xlink" xlink:title="internal transcribed spacer region" id="ABBRID0ECNBI" xlink:type="simple">ITS</abbrev>, <abbrev xmlns:xlink="http://www.w3.org/1999/xlink" xlink:title="large subunit ribosomal RNA gene" id="ABBRID0EGNBI" xlink:type="simple">LSU</abbrev>, <italic>tef</italic>1-α, and <italic>rpb</italic>2 sequence data. Bootstrap support values (MLBS) ≥ 75% and Bayesian posterior probabilities (<abbrev xmlns:xlink="http://www.w3.org/1999/xlink" xlink:title="Posterior probabilities" id="ABBRID0EONBI" xlink:type="simple">BYPP</abbrev>) ≥ 0.95 are indicated near the nodes as MLBS/<abbrev xmlns:xlink="http://www.w3.org/1999/xlink" xlink:title="Posterior probabilities" id="ABBRID0ESNBI" xlink:type="simple">BYPP</abbrev>, respectively. A hyphen (–) denotes support values below 75% for <abbrev xmlns:xlink="http://www.w3.org/1999/xlink" xlink:title="Maximum likelihood" id="ABBRID0EWNBI" xlink:type="simple">ML</abbrev> and posterior probabilities below 0.95 for <abbrev xmlns:xlink="http://www.w3.org/1999/xlink" xlink:title="Bayesian inference" id="ABBRID0E1NBI" xlink:type="simple">BI</abbrev>. <italic><tp:taxon-name><tp:taxon-name-part taxon-name-part-type="genus" reg="Botryosphaeria">Botryosphaeria</tp:taxon-name-part> <tp:taxon-name-part taxon-name-part-type="species" reg="agaves">agaves</tp:taxon-name-part></tp:taxon-name></italic> (MFLUCC 10–0051) and <italic><tp:taxon-name><tp:taxon-name-part taxon-name-part-type="genus" reg="Botryosphaeria">B.</tp:taxon-name-part> <tp:taxon-name-part taxon-name-part-type="species" reg="dothidea">dothidea</tp:taxon-name-part></tp:taxon-name></italic> (CBS 115476) were used as outgroups. Ex-type strains are marked with “<sup>T</sup>,” and newly obtained isolates are highlighted in bold black font.</p></caption><graphic xmlns:xlink="http://www.w3.org/1999/xlink" xlink:href="mycokeys-124-159-g001.jpg" position="float" orientation="portrait" xlink:type="simple" id="oo_1447505.jpg"><uri content-type="original_file" xlink:type="simple">https://binary.pensoft.net/fig/1447505</uri></graphic></fig></tp:treatment-sec><ref-list><ref id="B40"><mixed-citation xmlns:xlink="http://www.w3.org/1999/xlink" xlink:type="simple"><person-group><name name-style="western"><surname>Lu</surname><given-names>YZ</given-names></name><name name-style="western"><surname>Ma</surname><given-names>J</given-names></name><name name-style="western"><surname>Xiao</surname><given-names>XJ</given-names></name><name name-style="western"><surname>Zhang</surname><given-names>LJ</given-names></name><name name-style="western"><surname>Xiao</surname><given-names>YP</given-names></name><name name-style="western"><surname>Kang</surname><given-names>JC</given-names></name></person-group> (<year>2022a</year>) Four new species and three new records of helicosporous hyphomycetes from China and their multi-gene phylogenies. Frontiers in Microbiology 13: e1053849. <ext-link xlink:href="10.3389/fmicb.2022.1053849" ext-link-type="doi" xlink:type="simple">https://doi.org/10.3389/fmicb.2022.1053849</ext-link></mixed-citation></ref></ref-list></tp:taxon-treatment>
