# Supplementary material for: ﻿Two novel Helicosporium species (Tubeufiaceae, Tubeufiales) from southern China based on morphological and molecular evidence
Source: MycoKeys. 2025 Oct 23;124:159–76. doi: 10.3897/mycokeys.124.168933 (PMC12576478; doi:10.3897/mycokeys.124.168933)
Supplement: XML Treatment for Helicosporium tongrenense [file mycokeys.124.168933-treatment2.xml]

<!DOCTYPE tp:taxon-treatment
  PUBLIC "-//TaxonX//DTD Taxonomic Treatment Publishing DTD v0 20100105//EN" "tax-treatment-NSO.dtd">
<tp:taxon-treatment xmlns:tp="http://www.plazi.org/taxpub"><tp:treatment-meta><kwd-group><label>Taxon classification</label><kwd>
                <named-content content-type="kingdom">Fungi</named-content>
              </kwd><kwd>
                <named-content content-type="order">Tubeufiales</named-content>
              </kwd><kwd>
                <named-content content-type="family">Tubeufiaceae</named-content>
              </kwd></kwd-group><mixed-citation publication-type="journal"><person-group><name><surname>Bai</surname><given-names>Song</given-names></name><name><surname>Wang</surname><given-names>Fang</given-names></name><name><surname>Wan</surname><given-names>Su-Ran</given-names></name><name><surname>Lv</surname><given-names>Xiao-Kang</given-names></name><name><surname>Chen</surname><given-names>Li-Jun</given-names></name><name><surname>Wu</surname><given-names>Rong</given-names></name><name><surname>Ma</surname><given-names>Jian</given-names></name></person-group><article-title>﻿Two novel <italic><tp:taxon-name><tp:taxon-name-part taxon-name-part-type="genus" reg="Helicosporium">Helicosporium</tp:taxon-name-part></tp:taxon-name></italic> species (<tp:taxon-name><tp:taxon-name-part taxon-name-part-type="family">Tubeufiaceae</tp:taxon-name-part></tp:taxon-name>, <tp:taxon-name><tp:taxon-name-part taxon-name-part-type="order">Tubeufiales</tp:taxon-name-part></tp:taxon-name>) from southern China based on morphological and molecular evidence</article-title><source>MycoKeys</source><day>23</day><month>10</month><year>2025</year><volume>124</volume><fpage>159</fpage><lpage>176</lpage><pub-id pub-id-type="doi">10.3897/mycokeys.124.168933</pub-id></mixed-citation></tp:treatment-meta><tp:nomenclature><label>﻿</label><tp:taxon-name><object-id xmlns:xlink="http://www.w3.org/1999/xlink" content-type="arpha" xlink:type="simple">77504171-AE71-5F29-BC9D-47EDBB4A5ED0</object-id>
              <tp:taxon-name-part taxon-name-part-type="genus" reg="Helicosporium">Helicosporium</tp:taxon-name-part>
              <tp:taxon-name-part taxon-name-part-type="species" reg="tongrenense">tongrenense</tp:taxon-name-part>
              <object-id xmlns:xlink="http://www.w3.org/1999/xlink" content-type="mycobank" xlink:type="simple">904206</object-id>
            </tp:taxon-name><tp:taxon-authority>S. Bai, L.J. Chen, &amp; J. Ma</tp:taxon-authority><tp:taxon-status xmlns:xlink="http://www.w3.org/1999/xlink" xlink:type="simple">sp. nov.</tp:taxon-status><xref ref-type="fig" rid="F3">Fig. 3</xref></tp:nomenclature><tp:treatment-sec sec-type="etymology" id="SECID0EA4BI"><title>Etymology.</title><p>‘‘<italic>tongrenense</italic>” refers to the place ‘‘Tongren City,” from where the holotype was collected.</p></tp:treatment-sec><tp:treatment-sec sec-type="Holotype" id="SECID0EQ4BI"><title>Holotype.</title><p>HKAS 128925</p></tp:treatment-sec><tp:treatment-sec sec-type="description" id="SECID0EV4BI"><title>Description.</title><p><bold><italic>Saprobic</italic></bold> on decaying wood in a terrestrial habitat. <bold>Asexual morph</bold> Undetermined. <bold>Sexual morph</bold>: <bold><italic>Ascomata</italic></bold> superficial, seated on a subiculum, solitary, scattered, globose to subglobose, bright reddish yellow to brown yellow, with central narrow ostiole, no observed setae. <bold><italic>Peridium</italic></bold> composed of several layers of brown to dark brown cells of textura angularis, outer layer brown cells, and inner layer pale brown to hyaline cells. <bold><italic>Hamathecium</italic></bold> comprising numerous, filiform, septate, branched, hyaline pseudoparaphyses. <bold><italic>Asci</italic></bold> 90.5–143 × 11.5–14.5 µm (x̄ = 107.5 × 13 μm, n = 20), 8-spored, bitunicate, fissitunicate, cylindrical to clavate, short-pedicellate, apically rounded, basally flexious. <bold><italic>Ascospores</italic></bold> 37–48 × 3.5–5.5 µm (x̄ = 43 × 4 μm, n = 20), overlapping 2–3 seriate, elongate-fusiform, tapering towards narrow, widest at the central part, subacute ends, straight to slightly curved, guttules, multi-septate, hyaline, smooth-walled.</p><fig id="F3" position="float" orientation="portrait"><object-id xmlns:xlink="http://www.w3.org/1999/xlink" content-type="doi" xlink:type="simple">10.3897/mycokeys.124.168933.figure3</object-id><object-id xmlns:xlink="http://www.w3.org/1999/xlink" content-type="arpha" xlink:type="simple">29F7C86A-839A-55E9-B57D-FDA376D33F35</object-id><label>Figure 3.</label><caption><p><italic><tp:taxon-name><tp:taxon-name-part taxon-name-part-type="genus" reg="Helicosporium">Helicosporium</tp:taxon-name-part> <tp:taxon-name-part taxon-name-part-type="species" reg="tongrenense">tongrenense</tp:taxon-name-part></tp:taxon-name></italic> (HKAS 128925, holotype). a. Ascomata on host surface; b–d. Vertical sections of ascomata and peridium; e–h. Asci; i–n. Ascospores; o, p. Colonies on <abbrev xmlns:xlink="http://www.w3.org/1999/xlink" xlink:title="potato dextrose agar" id="ABBRID0EG6BI" xlink:type="simple">PDA</abbrev> from above and below after 3 months of incubation at room temperature. Scale bars: 50 µm (b–e), 20 µm (f–h), 10 µm (i–n).</p></caption><graphic xmlns:xlink="http://www.w3.org/1999/xlink" xlink:href="mycokeys-124-159-g003.jpg" position="float" orientation="portrait" xlink:type="simple" id="oo_1447507.jpg"><uri content-type="original_file" xlink:type="simple">https://binary.pensoft.net/fig/1447507</uri></graphic></fig></tp:treatment-sec><tp:treatment-sec sec-type="description" id="SECID0EP6BI"><title>Culture characteristics.</title><p>Ascospores germinating on <abbrev xmlns:xlink="http://www.w3.org/1999/xlink" xlink:title="potato dextrose agar" id="ABBRID0EV6BI" xlink:type="simple">PDA</abbrev>, producing germ tubes within 19 hours. Colony on <abbrev xmlns:xlink="http://www.w3.org/1999/xlink" xlink:title="potato dextrose agar" id="ABBRID0EZ6BI" xlink:type="simple">PDA</abbrev> reaching 0.7 cm diameter after 90 days at room temperature (approximately 25 °C), circular or irregular, flat, with an entire margin, and pale brown to yellowish brown in color.</p></tp:treatment-sec><tp:treatment-sec sec-type="material" id="SECID0E46BI"><title>Material examined.</title><p>• China, Guizhou Province, Tongren City, Jiangkou County, on decaying wood in a terrestrial habitat, 20 May 2022, Xia Tang, JK1.1 (HKAS 128925 = <abbrev xmlns:xlink="http://www.w3.org/1999/xlink" content-type="institution" xlink:title="Herbarium of Guizhou Academy of Agricultural Sciences" id="ABBRID0EDACI" xlink:type="simple">GZAAS</abbrev> 23–0027, holotype), ex-type living cultures <abbrev xmlns:xlink="http://www.w3.org/1999/xlink" content-type="institution" xlink:title="Guizhou Culture Collection" id="ABBRID0EIACI" xlink:type="simple">GZCC</abbrev> 23–0026; <italic>Ibid</italic>., JK4 (<abbrev xmlns:xlink="http://www.w3.org/1999/xlink" content-type="institution" xlink:title="Herbarium of Guizhou Academy of Agricultural Sciences" id="ABBRID0EPACI" xlink:type="simple">GZAAS</abbrev> 25–0670, paratype), living culture <abbrev xmlns:xlink="http://www.w3.org/1999/xlink" content-type="institution" xlink:title="Guizhou Culture Collection" id="ABBRID0EUACI" xlink:type="simple">GZCC</abbrev> 25–0640.</p></tp:treatment-sec><tp:treatment-sec sec-type="notes" id="SECID0EZACI"><title>Notes.</title><p>Morphologically, <italic><tp:taxon-name><tp:taxon-name-part taxon-name-part-type="genus" reg="Helicosporium">Helicosporium</tp:taxon-name-part> <tp:taxon-name-part taxon-name-part-type="species" reg="tongrenense">tongrenense</tp:taxon-name-part></tp:taxon-name></italic> (HKAS 128925) resembles <italic><tp:taxon-name><tp:taxon-name-part taxon-name-part-type="genus" reg="Helicosporium">H.</tp:taxon-name-part> <tp:taxon-name-part taxon-name-part-type="species" reg="flavum">flavum</tp:taxon-name-part></tp:taxon-name></italic> (MFLU 17–0704) in having solitary, scattered, globose to subglobose, bright reddish-yellow to brown-yellow ascomata; 8-spored, bitunicate, fissitunicate, cylindrical to clavate asci; and elongate-fusiform, straight to slightly curved, multi-septate, hyaline ascospores (<xref ref-type="bibr" rid="B6">Brahmanage et al. 2017</xref>). However, <italic><tp:taxon-name><tp:taxon-name-part taxon-name-part-type="genus" reg="Helicosporium">H.</tp:taxon-name-part> <tp:taxon-name-part taxon-name-part-type="species" reg="tongrenense">tongrenense</tp:taxon-name-part></tp:taxon-name></italic> (HKAS 128925) differs from <italic><tp:taxon-name><tp:taxon-name-part taxon-name-part-type="genus" reg="Helicosporium">H.</tp:taxon-name-part> <tp:taxon-name-part taxon-name-part-type="species" reg="flavum">flavum</tp:taxon-name-part></tp:taxon-name></italic> (MFLU 17–0704) by shorter ascospores (37–48 μm <italic>vs.</italic> up to 60 μm) (<xref ref-type="bibr" rid="B6">Brahmanage et al. 2017</xref>). Additionally, <italic><tp:taxon-name><tp:taxon-name-part taxon-name-part-type="genus" reg="Helicosporium">H.</tp:taxon-name-part> <tp:taxon-name-part taxon-name-part-type="species" reg="flavum">flavum</tp:taxon-name-part></tp:taxon-name></italic> possesses short, setae-like projections, which are absent in <italic><tp:taxon-name><tp:taxon-name-part taxon-name-part-type="genus" reg="Helicosporium">H.</tp:taxon-name-part> <tp:taxon-name-part taxon-name-part-type="species" reg="tongrenense">tongrenense</tp:taxon-name-part></tp:taxon-name></italic> (<xref ref-type="bibr" rid="B6">Brahmanage et al. 2017</xref>). Phylogenetically, our isolates (<abbrev xmlns:xlink="http://www.w3.org/1999/xlink" content-type="institution" xlink:title="Guizhou Culture Collection" id="ABBRID0EPDCI" xlink:type="simple">GZCC</abbrev> 23–0026 and <abbrev xmlns:xlink="http://www.w3.org/1999/xlink" content-type="institution" xlink:title="Guizhou Culture Collection" id="ABBRID0EUDCI" xlink:type="simple">GZCC</abbrev> 25–0640) form a sister clade to <italic><tp:taxon-name><tp:taxon-name-part taxon-name-part-type="genus" reg="Helicosporium">H.</tp:taxon-name-part> <tp:taxon-name-part taxon-name-part-type="species" reg="jiangkouense">jiangkouense</tp:taxon-name-part></tp:taxon-name></italic> (HKAS 128933), with 100% MLBS and 1.00 <abbrev xmlns:xlink="http://www.w3.org/1999/xlink" xlink:title="Posterior probabilities" id="ABBRID0EEECI" xlink:type="simple">BYPP</abbrev> support. However, comparison of the <abbrev xmlns:xlink="http://www.w3.org/1999/xlink" xlink:title="internal transcribed spacer region" id="ABBRID0EIECI" xlink:type="simple">ITS</abbrev>, <abbrev xmlns:xlink="http://www.w3.org/1999/xlink" xlink:title="large subunit ribosomal RNA gene" id="ABBRID0EMECI" xlink:type="simple">LSU</abbrev>, <italic>tef</italic>1-α, and <italic>rpb</italic>2 sequence data between <italic><tp:taxon-name><tp:taxon-name-part taxon-name-part-type="genus" reg="Helicosporium">H.</tp:taxon-name-part> <tp:taxon-name-part taxon-name-part-type="species" reg="tongrenense">tongrenense</tp:taxon-name-part></tp:taxon-name></italic> (<abbrev xmlns:xlink="http://www.w3.org/1999/xlink" content-type="institution" xlink:title="Guizhou Culture Collection" id="ABBRID0E6ECI" xlink:type="simple">GZCC</abbrev> 23–0026) and <italic><tp:taxon-name><tp:taxon-name-part taxon-name-part-type="genus" reg="Helicosporium">H.</tp:taxon-name-part> <tp:taxon-name-part taxon-name-part-type="species" reg="jiangkouense">jiangkouense</tp:taxon-name-part></tp:taxon-name></italic> (HKAS 128933) revealed nucleotide base differences of 26/526 bp (4.9%, including 1 gap), 51/834 bp (6.1%, including 3 gaps), 1/884 bp (0.1%, including 1 gap), and 1/916 bp (0.1%, with no gaps), respectively. Notably, the asexual morph of <italic><tp:taxon-name><tp:taxon-name-part taxon-name-part-type="genus" reg="Helicosporium">H.</tp:taxon-name-part> <tp:taxon-name-part taxon-name-part-type="species" reg="jiangkouense">jiangkouense</tp:taxon-name-part></tp:taxon-name></italic> is the only form observed to date (<xref ref-type="bibr" rid="B48">Ma et al. 2024b</xref>). Therefore, based on both multigene phylogenetic analyses and morphological differences, we introduce <italic><tp:taxon-name><tp:taxon-name-part taxon-name-part-type="genus" reg="Helicosporium">Helicosporium</tp:taxon-name-part> <tp:taxon-name-part taxon-name-part-type="species" reg="tongrenense">tongrenense</tp:taxon-name-part></tp:taxon-name></italic> as a novel species.</p></tp:treatment-sec><ref-list><ref id="B6"><mixed-citation xmlns:xlink="http://www.w3.org/1999/xlink" xlink:type="simple"><person-group><name name-style="western"><surname>Brahmanage</surname><given-names>R</given-names></name><name name-style="western"><surname>Lu</surname><given-names>Y</given-names></name><name name-style="western"><surname>Bhat</surname><given-names>DJ</given-names></name><name name-style="western"><surname>Wanasinghe</surname><given-names>D</given-names></name><name name-style="western"><surname>Yan</surname><given-names>J</given-names></name><name name-style="western"><surname>Hyde</surname><given-names>KD</given-names></name><name name-style="western"><surname>Boonmee</surname><given-names>S</given-names></name></person-group> (<year>2017</year>) <article-title>Phylogenetic investigations on freshwater fungi in <tp:taxon-name><tp:taxon-name-part taxon-name-part-type="family">Tubeufiaceae</tp:taxon-name-part></tp:taxon-name> (<tp:taxon-name><tp:taxon-name-part taxon-name-part-type="order">Tubeufiales</tp:taxon-name-part></tp:taxon-name>) reveals the new genus <italic><tp:taxon-name><tp:taxon-name-part taxon-name-part-type="genus">Dictyospora</tp:taxon-name-part></tp:taxon-name></italic> and new species <italic><tp:taxon-name><tp:taxon-name-part taxon-name-part-type="genus">Chlamydotubeufia</tp:taxon-name-part> <tp:taxon-name-part taxon-name-part-type="species">aquatica</tp:taxon-name-part></tp:taxon-name></italic> and <italic><tp:taxon-name><tp:taxon-name-part taxon-name-part-type="genus">Helicosporium</tp:taxon-name-part> <tp:taxon-name-part taxon-name-part-type="species">flavum</tp:taxon-name-part></tp:taxon-name></italic>.</article-title><source>Mycosphere: Journal of Fungal Biology</source><volume>8</volume>: <fpage>917</fpage>–<lpage>933</lpage>. <ext-link xlink:href="10.5943/mycosphere/8/7/8" ext-link-type="doi" xlink:type="simple">https://doi.org/10.5943/mycosphere/8/7/8</ext-link></mixed-citation></ref><ref id="B48"><mixed-citation xmlns:xlink="http://www.w3.org/1999/xlink" xlink:type="simple"><person-group><name name-style="western"><surname>Ma</surname><given-names>J</given-names></name><name name-style="western"><surname>Hyde</surname><given-names>KD</given-names></name><name name-style="western"><surname>Tibpromma</surname><given-names>S</given-names></name><name name-style="western"><surname>Karunarathna</surname><given-names>SC</given-names></name><name name-style="western"><surname>Gomdola</surname><given-names>D</given-names></name><name name-style="western"><surname>Norphanphoun</surname><given-names>C</given-names></name><name name-style="western"><surname>Liu</surname><given-names>NG</given-names></name><name name-style="western"><surname>Bao</surname><given-names>DF</given-names></name><name name-style="western"><surname>Boonmee</surname><given-names>S</given-names></name><name name-style="western"><surname>Xiao</surname><given-names>XJ</given-names></name><name name-style="western"><surname>Zhang</surname><given-names>LJ</given-names></name><name name-style="western"><surname>Luo</surname><given-names>ZL</given-names></name><name name-style="western"><surname>Zhao</surname><given-names>Q</given-names></name><name name-style="western"><surname>Liu</surname><given-names>JK</given-names></name><name name-style="western"><surname>Lu</surname><given-names>YZ</given-names></name></person-group> (<year>2024b</year>) <article-title>Taxonomy and systematics of lignicolous helicosporous hyphomycetes.</article-title><source>Fungal Diversity</source><volume>129</volume>: <fpage>365</fpage>–<lpage>653</lpage>. <ext-link xlink:href="10.1007/s13225-024-00544-9" ext-link-type="doi" xlink:type="simple">https://doi.org/10.1007/s13225-024-00544-9</ext-link></mixed-citation></ref></ref-list></tp:taxon-treatment>
